# Supplementary material for: Shotgun metagenomics of fecal samples from children in Peru reveals frequent complex co-infections with multiple Campylobacter species
Source: PLoS Negl Trop Dis. 2022 Oct 4;16(10):e0010815. doi: 10.1371/journal.pntd.0010815 (PMC9565744; doi:10.1371/journal.pntd.0010815)
Supplement: S1 Data — (CSV) [file pntd.0010815.s006.csv]

sample	sex	specimen	agemonths
13323	Male	Diarrheal	10
13812	Male	Diarrheal	11
15704	Male	Diarrheal	11
18102	Male	Diarrheal	8
18196	Male	Diarrheal	10
19879	Male	Diarrheal	8
22997	Male	Diarrheal	10
25500	Male	Diarrheal	11
28671	Female	Monthly	16
31204	Male	Diarrheal	12
34891	Female	Diarrheal	11
37185	Male	Diarrheal	4
41480	Female	Monthly	15
52141	Female	Diarrheal	8
57052	Male	Monthly	16
57847	Male	Diarrheal	13
63792	Female	Diarrheal	8
65146	Female	Diarrheal	19
76987	Male	Diarrheal	3
78740	Male	Diarrheal	7
97077	Female	Diarrheal	19
97770	Male	Diarrheal	19
97915	Female	Diarrheal	20
101367	Male	Monthly	21
108338	Female	Diarrheal	21
118291	Male	Diarrheal	18
118488	Female	Diarrheal	18
124035	Male	Diarrheal	19
124473	Male	Diarrheal	18
130169	Female	Monthly	18
132208	Male	Monthly	18
147132	Male	Diarrheal	1
147161	Male	Diarrheal	18
147355	Male	Monthly	15
147585	Male	Diarrheal	9
148072	Male	Diarrheal	3
148216	Female	Diarrheal	8
148541	Male	Monthly	12
150322	Female	Diarrheal	23
150354	Male	Diarrheal	16
150410	Male	Diarrheal	13
150583	Male	Diarrheal	17
150687	Male	Diarrheal	19
151303	Female	Diarrheal	7
